# Supplementary material for: Waves of Retrotransposon Expansion Remodel Genome Organization and CTCF Binding in Multiple Mammalian Lineages
Source: Cell. 2012 Jan 20;148(1-2):335–48. doi: 10.1016/j.cell.2011.11.058 (PMC3368268; doi:10.1016/j.cell.2011.11.058)
Supplement: Table S2. GREAT Analysis of Five-Way Shared CTCF Binding, Related to Figure 1 — We used GREAT (McLean et al., 2010) to analyze the genome-wide distribution of five-way shared CTCF-binding events. Five-way shared CTCF binding in liver appears not to be enriched near liver-specific genes. [file mmc2.xls]

## Sheet: Sheet1
Table S2, related to Figure 1 of Schmidt & Schwalie et al.
We used GREAT (McLean 2010) to analyse the genome-wide distribution of 5-way shared CTCF binding events. 5-way shared CTCF binding in liver appears not to be enriched near liver-specific genes.
GO Biological Process
# GREAT version 1.8	Species assembly: hg19	Association rule: Basal+extension: 5000 bp upstream, 1000 bp downstream, 1000000 bp max extension, curated regulatory domains included
# Term Name	Binom Rank	Binom Raw P-Value	Binom FDR Q-Val	Binom Fold Enrichment	Binom Observed Region Hits	Binom Region Set Coverage	Hyper Rank	Hyper FDR Q-Val	Hyper Fold Enrichment	Hyper Observed Gene Hits	Hyper Total Genes	Hyper Gene Set Coverage
amine transport	48	1.53277e-11	9.44251e-10	2.02709	110	0.0212437	489	0.0157579	1.38299	55	122	0.0095986
retinoic acid receptor signaling pathway	113	6.63835e-08	1.73713e-06	2.93486	34	0.00656624	327	0.00201835	2.45417	12	15	0.00209424
negative regulation of transcription factor import into nucleus	131	2.14576e-07	4.84353e-06	3.54165	24	0.00463499	600	0.0297975	1.9375	12	19	0.00209424
cerebellum morphogenesis	149	5.91473e-07	1.17382e-05	2.32088	44	0.00849749	235	0.000277349	2.37051	17	22	0.00296684
regulation of epithelial to mesenchymal transition	156	8.11083e-07	1.53742e-05	2.7173	32	0.00617999	442	0.00978226	2.24966	11	15	0.00191972
cerebellar cortex morphogenesis	168	1.32275e-06	2.3282e-05	2.56439	34	0.00656624	280	0.000936879	2.49252	13	16	0.00226876
hindbrain morphogenesis	171	1.71164e-06	2.95984e-05	2.16064	47	0.00907686	201	6.62091e-05	2.35978	20	26	0.0034904
platelet-derived growth factor receptor signaling pathway	192	4.07212e-06	6.27148e-05	2.46924	33	0.00637312	387	0.00510757	2.09162	15	22	0.0026178
face morphogenesis	195	5.1611e-06	7.82635e-05	2.93666	24	0.00463499	646	0.034642	2.23107	8	11	0.00139616
negative regulation of protein import into nucleus	233	1.52998e-05	0.000194169	2.67885	25	0.00482812	579	0.0279545	1.89906	13	21	0.00226876
regulation of striated muscle contraction	242	1.82617e-05	0.000223139	2.28916	33	0.00637312	485	0.0152837	1.91732	15	24	0.0026178
positive regulation of protein complex assembly	251	1.98902e-05	0.000234324	2.11313	39	0.00753187	470	0.0130946	1.74113	21	37	0.00366492
calcium-independent cell-cell adhesion	296	4.70058e-05	0.000469582	2.44497	26	0.00502124	562	0.0258678	1.8673	14	23	0.00244328
face development	300	4.90592e-05	0.00048356	2.14444	34	0.00656624	334	0.00233605	2.3459	13	17	0.00226876
negative regulation of nucleocytoplasmic transport	328	8.42303e-05	0.000759356	2.31296	27	0.00521437	660	0.0371407	1.7895	14	24	0.00244328
regulation of cardiac muscle contraction	348	0.000125835	0.00106924	2.34082	25	0.00482812	493	0.0173503	2.45417	8	10	0.00139616
regulation of protein import into nucleus, translocation	375	0.000207729	0.00163801	2.08571	30	0.00579374	431	0.00921694	2.00068	15	23	0.0026178
cerebellar cortex formation	389	0.000288148	0.00219037	2.25522	24	0.00463499	503	0.0190082	2.30078	9	12	0.00157068
lung epithelium development	440	0.000554398	0.0037258	2.07804	26	0.00502124	286	0.00107896	2.78883	10	11	0.0017452
Wnt receptor signaling pathway, calcium modulating pathway	451	0.000644058	0.00422279	2.09036	25	0.00482812	579	0.0279545	1.89906	13	21	0.00226876
GO MGI Phenotype
# GREAT version 1.8	Species assembly: hg19	Association rule: Basal+extension: 5000 bp upstream, 1000 bp downstream, 1000000 bp max extension, curated regulatory domains included
# Term Name	Binom Rank	Binom Raw P-Value	Binom FDR Q-Val	Binom Fold Enrichment	Binom Observed Region Hits	Binom Region Set Coverage	Hyper Rank	Hyper FDR Q-Val	Hyper Fold Enrichment	Hyper Observed Gene Hits	Hyper Total Genes	Hyper Gene Set Coverage
abnormal class switch recombination	90	5.50144e-10	2.17062e-08	2.36374	66	0.0127462	1172	0.0272931	1.44363	32	68	0.00558464
abnormal spleen germinal center morphology	111	4.05921e-09	1.29858e-07	2.02135	84	0.0162225	765	0.00497579	1.51538	41	83	0.00715532
altered response to myocardial infarction	114	8.00698e-09	2.4941e-07	2.30348	60	0.0115875	911	0.0106957	1.55985	30	59	0.0052356
increased long bone epiphyseal plate size	121	1.10012e-08	3.22853e-07	3.47199	30	0.00579374	714	0.00336766	2.1474	14	20	0.00244328
pathological neovascularization	123	1.70085e-08	4.91035e-07	2.20363	63	0.0121669	503	0.000577716	1.78485	32	55	0.00558464
increased infarction size	136	5.03901e-08	1.3157e-06	3.40117	28	0.00540749	946	0.0118658	2.04514	12	18	0.00209424
abnormal long bone epiphysis morphology	153	1.49024e-07	3.45871e-06	2.61144	39	0.00753187	763	0.00490569	1.9041	18	29	0.00314136
polydipsia	154	1.56088e-07	3.59916e-06	2.99818	31	0.00598687	1150	0.0255974	1.7895	14	24	0.00244328
polyuria	159	2.34511e-07	5.23741e-06	2.18012	54	0.0104287	1204	0.0312771	1.45842	29	61	0.00506108
abnormal patella morphology	166	2.81842e-07	6.02904e-06	2.7058	35	0.00675937	946	0.0118658	2.04514	12	18	0.00209424
abnormal tooth eruption	181	4.04969e-07	7.94499e-06	2.62004	36	0.00695249	299	2.22055e-05	2.386	21	27	0.00366492
abnormal rhombomere morphology	195	7.48691e-07	1.36339e-05	2.59026	35	0.00675937	1183	0.0282763	1.81274	13	22	0.00226876
overexpanded respiratory alveoli	211	1.20958e-06	2.03565e-05	2.14919	49	0.00946311	685	0.00286884	1.79574	24	41	0.00418848
abnormal subclavian artery morphology	212	1.33468e-06	2.23558e-05	2.01072	57	0.0110081	316	3.03654e-05	2.23107	24	33	0.00418848
cervical vertebral transformation	215	1.3932e-06	2.30105e-05	2.26864	43	0.00830437	272	8.26398e-06	2.16985	29	41	0.00506108
increased B cell proliferation	223	1.95687e-06	3.11608e-05	2.12993	48	0.00926999	496	0.000536831	1.8673	28	46	0.00488656
abnormal peripheral lymph node morphology	224	1.98445e-06	3.14589e-05	2.23641	43	0.00830437	1028	0.0168558	1.65185	21	39	0.00366492
abnormal chemokine level	231	2.55276e-06	3.92418e-05	2.34781	38	0.00733874	1390	0.049296	1.53386	19	38	0.00331588
decreased subcutaneous adipose tissue amount	238	3.57402e-06	5.33249e-05	2.01447	52	0.0100425	586	0.00125236	1.72222	32	57	0.00558464
thoracic vertebral transformation	251	5.81138e-06	8.2216e-05	2.18483	41	0.00791811	807	0.00622384	1.65657	27	50	0.00471204
Reference:
McLean et al. GREAT improves functional interpretation of cis-regulatory regions. Nat Biotechnol (2010) vol. 28 (5) pp. 495-501
