# Supplementary material for: Waves of Retrotransposon Expansion Remodel Genome Organization and CTCF Binding in Multiple Mammalian Lineages
Source: Cell. 2012 Jan 20;148(1-2):335–48. doi: 10.1016/j.cell.2011.11.058 (PMC3368268; doi:10.1016/j.cell.2011.11.058)
Supplement: Table S3. Highly Conserved CTCF-Binding Sites Associated with Repetitive Elements, Related to Figure 7 [file mmc3.xls]

## Sheet: Sheet1
Table S3, related to Figure 7 of Schmidt & Schwalie et al.
Highly conserved human CTCF-binding events associated with repetitive elements.
The two examples from Figure 7 of the main text are highlighted in Cambridge blue.
Chromosome (hg19)	Start (hg19)	End (hg19)	Conservation (hsa:mml:mmu:rno:cfa:mdo:ggal[cohesin])	Repeat (annotated in any species)
1	17278177	17278407	1111100	MER91B;MER91B;MER91B
1	26221856	26222337	1111100	MER102b
1	27136561	27136812	1111100	LTR50;LTR50;LTR50;LTR50
1	27293307	27293713	1111100	MIRb;MIRb;MIRb
1	32529050	32529369	1111100	L3_Mars
1	40004919	40005339	1111100	MER20B;MER20B
1	40071817	40072149	1111100	L4
1	53743917	53744318	1111100	MamRep564
1	62609986	62610290	1111100	L3
1	147113712	147114283	1111100	MIRb;MIRb
1	151566615	151566992	1111110	RTESINE2
1	153769600	153770013	1111100	CR1_Mam
1	178279748	178280119	1111100	MER91B;MER91B;MER91B;MER91B;MER91B
1	208305514	208305883	1111100	MIRb
2	15043961	15044240	1111100	L2
2	27321470	27321806	1111100	MamRep564
2	27392743	27393041	1111100	LTR50;LTR50;LTR50;LTR50;LTR50
2	28378519	28378857	1111100	MamRep1161;Tigger16a
2	28675392	28675703	1100110	L3_Mars
2	39957852	39958365	1111100	ERVL-B4;ERVL-E-int;ERVL-E-int
2	71837077	71837485	1111100	MER91B;MER91B;MER91B;Zaphod2;MER91B
2	86114647	86115075	1111100	L2
2	150454049	150454458	1111110	B3A
2	164917723	164918002	1111100	MIRb;MIRb;MIRb
2	219513210	219513699	1100110	L4
2	220142268	220142887	1111100	LTR67;MLT1N2
2	220341005	220341418	1111100	MER102b;Charlie8
3	33677500	33677896	1111100	L1MC4;L1MC4
3	49876659	49877293	1111100	B1_Mur4
3	54904345	54904671	1111100	L3
3	149945561	149945924	1111100	LTR41;LTR41B
3	150784903	150785041	1111100	LTR41;LTR41B;LTR41;LTR41B;LTR41
3	150945283	150945873	1111100	MER20;MER20;MER20;MER20
3	172059248	172059922	1111100	MER91B;MER91B
3	193383058	193383600	1111101	L1ME4a
4	23457167	23457435	1100110	AmnSINE1;AmnSINE1
4	24990421	24990705	1111100	L3;L3;L3
4	56733154	56733646	1111100	L2c
4	71517867	71518249	1111100	MIR
4	74439410	74439863	1111100	LTR41
4	87843427	87843898	1111100	LTR41;LTR41;LTR41
4	122821522	122821908	1111100	L4
4	148629258	148629745	1111100	MER20B;MER20B;MER20B;MER20B;MER20B
4	159650923	159651510	1111100	L3_Mars
5	77833576	77833930	1111100	MER117;MER117;MER117
5	79379357	79379834	1111100	L2;L2c
5	139731101	139731921	1111100	MER20B;MER20B;MER20B
6	3279756	3280135	1111101	L3
6	38639662	38640004	1111100	MER20B;MER20B;MER20B
6	47381501	47382130	1111100	MamRep1161
6	89490493	89491124	1111100	MER20;MER20
6	90996554	90996993	1111110	MamRep1161
6	132482449	132482900	1111100	MER20;MER20;MER20;MER20;MER20
6	134418269	134418644	1111100	MTA_Mm
6	138838651	138839152	1111100	LTR67;MLT1N2
6	157367002	157367370	1111101	L3
6	168308656	168309124	1111110	MIR
7	95140993	95141352	1111100	MIRb;MIRb
7	111392280	111392627	1111100	L2;L2c;L2
7	128067449	128067742	1111100	MER119;MER119;MER119;MER119;MER119
7	130516533	130517232	1111100	L1MC4;L1MC4
7	150118167	150118492	1111100	L3
8	11446991	11447591	1111100	MER91B;MER91B;MER91B;MER91B;MER91B
8	24052018	24052483	1111100	MER21-int;MER21-int
8	38688081	38688574	1111110	L3
8	63976399	63976653	1111100	L1MC4a;L1MC4a;L1MC
8	71446705	71447074	1111100	MIRb
8	119431294	119432114	1111100	MIRb;MIRc;MIR3
8	131893817	131894196	1111100	L1MEd;L1MEd
9	15533417	15533506	1111100	LTR41;LTR41;LTR41;LTR41
9	20356303	20356647	1111110	AmnSINE1
9	34437340	34437718	1111100	MIRb;MIRb;MIRb
9	101610792	101611173	1111100	MamRep1161
9	101902979	101903610	1111100	MamRep1161
10	15757905	15758162	1100110	Tigger16a;Tigger16a
10	32125765	32126079	1111100	MamRep1161
10	49759880	49760236	1111100	MamRep564
10	93011223	93011824	1111100	MamRep1161
10	95681198	95681372	1111100	MIRb
10	97134308	97134730	1111110	MamRep1161;MamRep1161
10	97134308	97134730	1111110	Tigger16a;MamRep1161
11	19959793	19960175	1111100	MER102b;MER102b
11	44115685	44116172	1111100	L2
11	44638360	44638857	1111101	L4
11	74640555	74641121	1111100	L2
11	75578805	75579479	1111100	Kanga1
11	114210936	114211302	1111100	MLT1L;MLT1K
12	12480795	12481114	1111100	MIRb
12	40404762	40405309	1111100	MER20;MER20;MER20;MER20
12	47071604	47071894	1111100	LTR88b
12	57401875	57402223	1111100	RNLTR15A2
12	107076609	107076949	1111100	MER103;MER103C;MER103;MER103;MER103
12	118292230	118292568	1111100	MamGypLTR3
12	118295492	118295831	1111100	MIRb
12	118873945	118874103	1111100	MER91C;MER91C;MER91C
13	22212236	22212720	1111100	MamRep564;MamRep564
13	36994538	36994863	1111100	LTR55;LTR55;LTR55;LTR55
14	63855463	63855900	1111100	MIRb;MIRb
14	69709188	69709683	1111100	MamRep564;MamRep564
14	77618450	77618822	1111100	MER91B;MER91B
14	92463166	92463600	1111100	MIR3
15	40612943	40613439	1111101	MER135
15	54009691	54010031	1111100	MER20;MER20;MER20;MER20
15	63074183	63074571	1111110	LFSINE_Vert
16	72434183	72434606	1111100	MER119;MER119;MER119;MER119;MER119
16	87811181	87811944	1111100	ID_B1
17	4883866	4884293	1111100	HAL1-3A_ME
17	10521444	10521790	1111100	AluYc
17	32001659	32002042	1111100	MIRb
17	78549074	78549571	1111100	MER91C
18	19535974	19536487	1111100	L1MDa;L1MD2
18	20711639	20712119	1111100	MIRb;MIRb
19	13373205	13373577	1111100	MER91B;MER91B;MER91B
19	36373090	36373335	1111100	MER91B;MER91B;MER91B
19	39034899	39035408	1111100	MER91B;MER91B
19	39125286	39125826	1111100	L2
19	45287590	45287996	1111100	MER91B;MER91B;MER91B
20	19975934	19976492	1111100	L3
20	30048420	30048625	1111100	MER20B;MER20B;MER20B
20	46354084	46354522	1111100	MER20B;MER20B;MER20B
20	56767737	56767950	1111100	LTR88b
21	39072779	39073272	1111100	MER91B;MER91B;MER91B;MER91B
22	33382041	33382475	1111100	MER91B;MER91B;MER91B;MER91B
X	15366938	15367486	1111100	L3_Mars;L3
X	16910885	16911312	1111100	LTR50;LTR50
X	17260507	17260939	1111110	L4
X	49049226	49049534	1111100	MIR;MIR;MIR
X	102943902	102944266	1111100	MIRb
X	109399243	109399776	1111100	L2c
X	119586051	119586338	1111100	L2;L2b
X	132139065	132139346	1111100	LTR41;LTR41B;LTR41;LTR41B;LTR41
